# Supplementary material for: The Transcriptome and Metabolome Reveal the Potential Mechanism of Lodging Resistance in Intergeneric Hybrids between Brassica napus and Capsella bursa-pastoris
Source: Int J Mol Sci. 2022 Apr 19;23(9):4481. doi: 10.3390/ijms23094481 (PMC9099622; doi:10.3390/ijms23094481)
Supplement: Supplementary file 1 [file ijms-23-04481-s001.zip]

Archive with 13 entries (13 files):
- Figure S1.tif
- Figure S2.tif
- Figure S3.tif
- Figure S4.tif
- Figure S5.tif
- Supplementary dataset 1.xlsx
- Table S1.pdf
- Table S2.pdf
- Table S3.pdf
- Table S4.pdf
- Table S5.pdf
- Table S6.pdf
- Table S7.pdf
