# Supplementary material for: The Transcriptome and Metabolome Reveal the Potential Mechanism of Lodging Resistance in Intergeneric Hybrids between Brassica napus and Capsella bursa-pastoris
Source: Int J Mol Sci. 2022 Apr 19;23(9):4481. doi: 10.3390/ijms23094481 (PMC9099622; doi:10.3390/ijms23094481)
Supplement: Supplementary file 1 [file ijms-23-04481-s001.zip › Supplementary dataset 1.xlsx]

## Sheet: Sheet1
Top-20 KEGG pathways of DEGs between ZY821 and YG689
Ribosome	ko03010	157	1024	1523	14603	BnaA01g08920D;BnaA01g21860D;BnaA01g30020D;BnaA01g33350D;BnaA01g33580D;BnaA01g33650D;BnaA01g34100D;BnaA01g34130D;BnaA02g00470D;BnaA02g04070D;BnaA02g14450D;BnaA02g18970D;BnaA02g32780D;BnaA03g00720D;BnaA03g01080D;BnaA03g05300D;BnaA03g08070D;BnaA03g10640D;BnaA03g16530D;BnaA03g17040D;BnaA03g24160D;BnaA03g27290D;BnaA03g28560D;BnaA03g28820D;BnaA03g29090D;BnaA03g30560D;BnaA03g34080D;BnaA03g37610D;BnaA03g…	K02912+K02981+K02946+K02974+K02894+K02960+K02886+K02878+K02991+K02960+K02915+K02871+K02949+K02973+K02979+K02997+K02995+K02910+K02955+K02870+K02964+K02871+K02894+K02984+K02883+K02973+K02922+K02872+K02947+K02936+K02947+K02989+K02989+K02927+K02985+K02922+K02901+K02989+K02894+K02966+K02922+K02996+K02891+K02932+K02929+K02900+K02915+K02908+K02922+K02867+K02903+K02880+K02900+K02889+K02915+K02978+K02966+…
Arginine and proline metabolism	ko00330	52	326	1523	14603	BnaA01g02450D;BnaA01g33880D;BnaA02g03140D;BnaA02g04280D;BnaA02g04300D;BnaA03g02040D;BnaA03g07430D;BnaA03g18760D;BnaA03g23800D;BnaA03g53010D;BnaA04g08160D;BnaA04g21470D;BnaA05g05760D;BnaA05g33510D;BnaA05g37230D;BnaA06g16950D;BnaA06g39660D;BnaA07g02890D;BnaA07g09800D;BnaA08g04730D;BnaA08g10990D;BnaA09g02760D;BnaA09g10660D;BnaA10g15590D;BnaA10g16110D;BnaA10g16130D;BnaA10g16560D;BnaA10g23180D;BnaA10g…	K01583+K00261+K01915+K00797+K00813+K00261+K01611+K12657+K01476+K01583+K01915+K00620+K12657+K01611+K00261+K00128+K00318+K00472+K00797+K00472+K01583+K00318+K00813+K00813+K01611+K00472+K01915+K10536+K01583+K00797+K00318+K01611+K00261+K00472+K00797+K00318+K00813+K01611+K12657+K00286+K01915+K12657+K10536+K00797+K00128+K01611+K00818+K00318+K01583+K01611+K00128+K01915
Cysteine and methionine metabolism	ko00270	49	317	1523	14603	BnaA02g04280D;BnaA02g04300D;BnaA02g09370D;BnaA02g19200D;BnaA03g07430D;BnaA03g60430D;BnaA05g12790D;BnaA05g33510D;BnaA06g07080D;BnaA07g09800D;BnaA08g31400D;BnaA09g03550D;BnaA09g10660D;BnaA09g21860D;BnaA09g44060D;BnaA09g53100D;BnaA10g15590D;BnaA10g16110D;BnaA10g29700D;BnaAnng08590D;BnaAnng10750D;BnaAnng41480D;BnaC01g40620D;BnaC02g08800D;BnaC02g13450D;BnaC03g04830D;BnaC03g09400D;BnaC03g47870D;BnaC03g…	K00797+K00813+K00928+K01011+K01611+K05933+K00815+K01611+K00558+K00797+K00133+K01738+K00813+K01762+K05933+K01761+K00813+K01611+K00797+K01611+K01738+K05933+K01738+K00797+K00928+K00813+K01611+K00640+K01762+K00558+K00797+K00549+K01611+K01739+K13034+K00815+K05933+K01761+K01611+K12524+K09880+K05933+K05933+K05933+K05933+K01011+K00640+K00133+K00789
Carotenoid biosynthesis	ko00906	20	107	1523	14603	BnaA01g09900D;BnaA01g14940D;BnaA01g26060D;BnaA01g29390D;BnaA04g16900D;BnaA05g20890D;BnaA08g17160D;BnaA09g17560D;BnaA09g49740D;BnaC01g11550D;BnaC01g36910D;BnaC02g31560D;BnaC03g76050D;BnaC05g33590D;BnaC06g38870D;BnaC07g35800D;BnaC09g07550D;BnaCnng32080D;BnaCnng57040D;Brassica_napus_newGene_41	K09840+K02294+K06444+K09840+K09843+K09843+K02293+K09843+K09835+K09840+K09840+K09843+K02293+K09843+K09840+K09843+K09838+K09840+K09843+K06444
Glycosphingolipid biosynthesis - globo series	ko00603	6	32	1523	14603	BnaA03g02510D;BnaAnng06130D;BnaAnng06140D;BnaC06g27130D;BnaCnng24210D;BnaCnng62740D	K07407+K07407+K07407+K12373+K01988+K07407
Isoquinoline alkaloid biosynthesis	ko00950	7	43	1523	14603	BnaA02g04300D;BnaA05g12790D;BnaA07g00220D;BnaA09g10660D;BnaA10g15590D;BnaC03g04830D;BnaC08g36300D	K00813+K00815+K01592+K00813+K00813+K00813+K00815
Biosynthesis of unsaturated fatty acids	ko01040	18	116	1523	14603	BnaA01g06190D;BnaA01g33740D;BnaA02g30470D;BnaA02g36400D;BnaA05g26900D;BnaA10g21780D;BnaAnng15210D;BnaC01g40320D;BnaC02g02240D;BnaC03g04350D;BnaC03g16520D;BnaC03g75820D;BnaC09g06780D;BnaC09g41590D;Brassica_napus_newGene_3871;Brassica_napus_newGene_4458;Brassica_napus_newGene_530;Brassica_napus_newGene_6148	K10255+K00059+K07513+K01076+K10256+K10703+K03921+K00059+K10257+K10703+K10257+K00059+K00232+K03921+K10257+K10257+K10257+K07513
Natural killer cell mediated cytotoxicity	ko04650	8	52	1523	14603	BnaA01g08510D;BnaA03g11120D;BnaC01g10210D;BnaC02g12710D;BnaC04g44380D;BnaC07g34450D;BnaC08g43500D;Brassica_napus_newGene_3269	K06268+K06268+K06268+K06268+K06268+K06268+K04371+K04371
Fatty acid biosynthesis	ko00061	17	118	1523	14603	BnaA01g33740D;BnaA02g24400D;BnaA03g02830D;BnaA04g12710D;BnaA10g09300D;BnaA10g29890D;BnaAnng15210D;BnaAnng26510D;BnaC01g40320D;BnaC02g32230D;BnaC03g04180D;BnaC03g16690D;BnaC03g75820D;BnaC05g14920D;BnaC08g43130D;BnaC09g10800D;BnaC09g41590D	K00059+K09458+K02372+K02372+K10781+K10782+K03921+K10781+K00059+K09458+K02372+K00645+K00059+K09458+K10781+K00648+K03921
Ubiquinone and other terpenoid-quinone biosynthesis	ko00130	15	106	1523	14603	BnaA03g36130D;BnaA05g12790D;BnaA05g36600D;BnaA06g08060D;BnaA10g04310D;BnaC05g04530D;BnaC05g19790D;BnaC05g30940D;BnaC05g30950D;BnaC05g48340D;BnaC06g18830D;BnaC08g36300D;BnaC08g44820D;BnaC09g10950D;Brassica_napus_newGene_1644	K01904+K00815+K01904+K02552+K00457+K00457+K02552+K01904+K01904+K06126+K12502+K00815+K00457+K01904+K02552
Glutathione metabolism	ko00480	36	259	1523	14603	BnaA01g37280D;BnaA02g04280D;BnaA02g20640D;BnaA02g28570D;BnaA03g04190D;BnaA03g04970D;BnaA03g23840D;BnaA03g26130D;BnaA03g49430D;BnaA05g32420D;BnaA07g09800D;BnaA08g31100D;BnaA09g10960D;BnaA09g21570D;BnaA09g51100D;BnaA10g20180D;BnaA10g29700D;BnaAnng25840D;BnaAnng31150D;BnaC02g08800D;BnaC02g13690D;BnaC02g36630D;BnaC03g47720D;BnaC03g54440D;BnaC05g18910D;BnaC05g48310D;BnaC06g05520D;BnaC07g41840D;BnaC07g…	K00432+K00797+K00799+K10808+K00036+K00031+K00434+K00799+K00681+K00799+K00797+K00036+K00432+K00432+K00799+K00036+K00797+K00031+K00432+K00797+K00434+K10808+K00799+K00799+K00797+K00033+K01255+K00681+K00432+K10808+K00434+K00432+K00432+K00432+K00799+K00033
Sulfur metabolism	ko00920	17	125	1523	14603	BnaA02g25010D;BnaA03g31290D;BnaA09g03550D;BnaAnng10750D;BnaAnng23390D;BnaC01g40620D;BnaC03g36650D;BnaC03g47870D;BnaC05g48620D;BnaC08g31370D;BnaC09g06200D;BnaC09g08710D;BnaC09g30760D;BnaCnng16680D;Brassica_napus_newGene_2238;Brassica_napus_newGene_453;Brassica_napus_newGene_5190	K00387+K00392+K01738+K01738+K00392+K01738+K00392+K00640+K01739+K13034+K01107+K00860+K01082+K01082+K00387+K01082+K00640
Carbon fixation in photosynthetic organisms	ko00710	44	327	1523	14603	BnaA01g15640D;BnaA01g20680D;BnaA02g04300D;BnaA02g35010D;BnaA03g02560D;BnaA03g10910D;BnaA03g52820D;BnaA04g08640D;BnaA05g16480D;BnaA06g22820D;BnaA06g27940D;BnaA06g38600D;BnaA07g10020D;BnaA07g14420D;BnaA08g16820D;BnaA08g27880D;BnaA09g10660D;BnaA09g10900D;BnaA09g46780D;BnaA09g51860D;BnaA09g52300D;BnaA10g10850D;BnaA10g15590D;BnaAnng10640D;BnaC01g25930D;BnaC01g31270D;BnaC01g38270D;BnaC01g39900D;BnaC02g…	K01623+K00873+K00813+K00029+K00873+K00873+K00873+K01602+K00855+K00873+K00029+K00026+K00814+K01602+K01623+K00025+K00813+K01783+K05298+K00028+K00873+K00025+K00813+K01807+K00873+K00873+K00927+K01807+K00029+K00813+K00026+K00026+K03841+K01595+K01807+K01803+K00873+K00028+K00028+K01783+K03841+K00028+K00873+K01595
Nitrogen metabolism	ko00910	24	184	1523	14603	BnaA01g33880D;BnaA02g03140D;BnaA03g02040D;BnaA03g52570D;BnaA04g08160D;BnaA05g37230D;BnaA06g38980D;BnaA07g33690D;BnaA09g08530D;BnaA10g16560D;BnaC01g40390D;BnaC03g04190D;BnaC03g49300D;BnaC03g53730D;BnaC03g54910D;BnaC04g16040D;BnaC04g30250D;BnaC05g48870D;BnaC07g05090D;BnaC07g07990D;BnaC07g44310D;BnaCnng60930D;BnaCnng63770D;Brassica_napus_newGene_5405	K00261+K01915+K00261+K01673+K01915+K00261+K01501+K00360+K00366+K01915+K00261+K01953+K01953+K01953+K01501+K01674+K01915+K01673+K00366+K01725+K01673+K00360+K00366+K01915
Photosynthesis	ko00195	33	252	1523	14603	BnaA01g08260D;BnaA01g23160D;BnaA01g28200D;BnaA01g34170D;BnaA02g34030D;BnaA03g22350D;BnaA03g25540D;BnaA05g11890D;BnaA05g13640D;BnaA06g19410D;BnaA07g20510D;BnaA07g38700D;BnaA09g07840D;BnaA09g26140D;BnaA09g48920D;BnaAnng04290D;BnaAnng27100D;BnaC03g30230D;BnaC03g70700D;BnaC03g75370D;BnaC04g15570D;BnaC05g37250D;BnaC06g11040D;BnaC06g14680D;BnaC06g14690D;BnaC06g28840D;BnaC07g05360D;BnaC08g44890D;BnaC09g…	K08903+K02639+K02695+K02111+K02701+K02639+K02115+K02721+K08905+K02709+K03541+K02723+K02716+K02698+K14332+K02639+K03541+K02636+K08905+K02641+K02689+K02695+K08905+K02703+K02703+K02723+K02635+K02717+K02716+K02641+K02637+K02639+K02109
Alanine, aspartate and glutamate metabolism	ko00250	31	237	1523	14603	BnaA01g09220D;BnaA01g33880D;BnaA02g03140D;BnaA02g04300D;BnaA03g02040D;BnaA03g03750D;BnaA03g31030D;BnaA03g38340D;BnaA03g56490D;BnaA04g08160D;BnaA05g37230D;BnaA07g10020D;BnaA07g17380D;BnaA08g08790D;BnaA09g10660D;BnaA10g15590D;BnaA10g16560D;BnaAnng27540D;BnaC01g40390D;BnaC03g04190D;BnaC03g04830D;BnaC03g49300D;BnaC03g53730D;BnaC03g76360D;BnaC03g76830D;BnaC04g30250D;BnaC09g08540D;BnaCnng10890D;Brassic…	K01756+K00261+K01915+K00813+K00261+K13566+K00827+K00830+K00827+K01915+K00261+K00814+K01939+K01756+K00813+K00813+K01915+K01580+K00261+K01953+K00813+K01953+K01953+K00827+K01756+K01915+K00830+K00609+K01756+K01955+K01915
Glycine, serine and threonine metabolism	ko00260	26	201	1523	14603	BnaA02g09370D;BnaA02g16170D;BnaA03g30400D;BnaA03g31030D;BnaA03g38340D;BnaA03g56490D;BnaA08g11320D;BnaA08g25210D;BnaA08g31400D;BnaA09g24750D;BnaC01g01090D;BnaC01g05230D;BnaC01g08620D;BnaC01g38880D;BnaC02g13450D;BnaC03g35770D;BnaC03g76360D;BnaC05g06260D;BnaC08g25400D;BnaC09g08540D;BnaC09g09260D;BnaC09g09440D;BnaCnng08420D;BnaCnng48890D;Brassica_napus_newGene_2094;Brassica_napus_newGene_5712	K00928+K01733+K01754+K00827+K00830+K00827+K00058+K01696+K00133+K00058+K00600+K00281+K01733+K01754+K00928+K01754+K00827+K01620+K01695+K00830+K00872+K00831+K12235+K12524+K01696+K00133
Peroxisome	ko04146	35	276	1523	14603	BnaA01g13470D;BnaA01g23830D;BnaA01g29410D;BnaA01g29420D;BnaA02g30470D;BnaA02g31160D;BnaA03g04970D;BnaA03g32450D;BnaA03g38340D;BnaA03g53180D;BnaA05g00640D;BnaA05g05620D;BnaA05g25330D;BnaA05g28000D;BnaA06g28680D;BnaA08g10180D;BnaA08g10870D;BnaAnng19690D;BnaAnng25840D;BnaC02g30350D;BnaC03g25940D;BnaC03g62120D;BnaC04g46770D;BnaC09g03160D;BnaC09g06780D;BnaC09g08540D;BnaC09g11030D;BnaC09g17440D;BnaC09g…	K01897+K01897+K11517+K11517+K07513+K00869+K00031+K13237+K00830+K03781+K01897+K13354+K11517+K04564+K01897+K11147+K03781+K01897+K00031+K11517+K01897+K11517+K13354+K00869+K00232+K00830+K01897+K12663+K13343+K13348+K13348+K13345+K01897+K07513+K01897
Inositol phosphate metabolism	ko00562	26	206	1523	14603	BnaA01g20420D;BnaA01g26130D;BnaA01g34350D;BnaA01g34710D;BnaA01g37040D;BnaA02g00400D;BnaA02g07530D;BnaA05g33260D;BnaA09g14140D;BnaA09g35480D;BnaA10g29490D;BnaAnng17370D;BnaAnng35570D;BnaAnng36640D;BnaC01g39540D;BnaC02g00460D;BnaC03g12400D;BnaC03g72360D;BnaC06g04220D;BnaC08g35240D;BnaC08g35990D;BnaC09g06200D;BnaC09g08630D;BnaC09g33980D;BnaCnng06030D;BnaCnng67650D	K01114+K01110+K01114+K01858+K00921+K01858+K05857+K10047+K00914+K05857+K05857+K05857+K01110+K05857+K00889+K01858+K05857+K05857+K00888+K01858+K01803+K01107+K00140+K05857+K10047+K05857
Oxidative phosphorylation	ko00190	76	655	1523	14603	BnaA01g02470D;BnaA01g13370D;BnaA01g25280D;BnaA01g34170D;BnaA03g25540D;BnaA03g26090D;BnaA03g26110D;BnaA03g27500D;BnaA03g36100D;BnaA03g41740D;BnaA03g55790D;BnaA03g55930D;BnaA04g19150D;BnaA05g15290D;BnaA05g21720D;BnaA05g32350D;BnaA07g35600D;BnaA08g11340D;BnaA08g12190D;BnaA08g14330D;BnaA08g24550D;BnaA08g27970D;BnaA09g09560D;BnaA09g10240D;BnaA09g33140D;BnaA09g51480D;BnaA09g52600D;BnaA09g56670D;BnaA10g…	K03965+K02152+K02135+K02111+K02115+K02151+K03943+K02152+K02135+K02138+K03942+K01507+K02136+K02135+K03966+K11352+K01507+K02144+K00417+K02153+K02148+K11353+K01507+K03953+K00419+K01507+K00234+K01507+K01535+K02133+K02267+K02266+K02135+K02133+K02133+K01535+K02153+K02135+K02266+K02144+K02154+K03955+K11353+K02135+K02145+K01507+K05579+K01535+K00419+K02148+K02258+K00235+K02146+K03937+K00234+K03953+K02154+…
